# Supplementary material for: Efficacy of Combining an Extraoral High-Volume Evacuator with Preprocedural Mouth Rinsing in Reducing Aerosol Contamination Produced by Ultrasonic Scaling
Source: Int J Environ Res Public Health. 2022 May 16;19(10):6048. doi: 10.3390/ijerph19106048 (PMC9141298; doi:10.3390/ijerph19106048)
Supplement: Supplementary file 1 [file ijerph-19-06048-s001.zip]

Archive with 1 entries (1 files):
- ijerph-1712461-supplementary.pdf
